# Supplementary material for: Highly Parallel and Short-Acting Amplification with Locus-Specific Primers to Detect Single Nucleotide Polymorphisms by the DigiTag2 Assay
Source: PLoS One. 2012 Jan 13;7(1):e29967. doi: 10.1371/journal.pone.0029967 (PMC3258256; doi:10.1371/journal.pone.0029967)
Supplement: Table S1 — Sequence information of 192 pairs of locus specific primer. (XLSX) [file pone.0029967.s001.xlsx]

## Sheet: Table S1
Set	SNP	Name	Sequence (5'-3')	Amp Len	Tm	∆(f-r)	# Blat HIT	MFEprimer
1st set	SNP001	primer001F	TTGAAAGGAGAAATAGTGCAGGGTATATGTGTGTTTGCTA	659	70.471	3.362	3	1 potential amplicon
		primer001R	GGATTTCTCTAACTTTTTGTGATCAGGAAAATTCACAAAATTA	659	67.109		1
1st set	SNP002	primer002F	GGACAGGCATGTTCTCTATCCTCACGGAGCTTACA	520	72.888	1.065	1	1 potential amplicon
		primer002R	GTCCACCCTGAATTCAGAGCTGCAGAAAGTAGTACA	520	71.823		2
1st set	SNP003	primer003F	ACCCATGCTTTTGATAACCAATCTTTTCAAACAAAGGAATTA	543	69.454	0.515	2	1 potential amplicon
		primer003R	CCTTCATTCTTTTGCTCTCTAATGCACCCATGAAATCTTA	543	69.969		1
1st set	SNP004	primer004F	GCATGACACAACTTAACTCTCACCCCAAACAACTCTAAAA	638	71.269	1.532	1	1 potential amplicon
		primer004R	GCAGATCTTTTATCCTATTAAGGGTTTTTGTGTGTGTGTCATA	638	69.737		1
1st set	SNP005	primer005F	ACAGCAGTTACTCTATCATAACACCTAAATAATACCTAAA	839	65.813	4.588	1	1 potential amplicon
		primer005R	AGGATAGACTCAACTGACCATCTGAACTCCAGGAATTAATA	839	70.401		2
1st set	SNP006	primer006F	AGTAGATGCTCTTGCCCATCTTAGTCAAATAATCACACTA	495	69.804	0.472	1	1 potential amplicon
		primer006R	AGCAGTCATCAAAGCTATAGAGAAAGAGAGCTTCTAAATTACTA	495	69.332		2
1st set	SNP007	primer007F	ACATGTGCATACACACATATCTCTATTGTCCAGTCATATGTA	507	69.664	0.344	5	1 potential amplicon
		primer007R	CACTGAAAACAGCTATTATGTGGGTTGCCTTCTGTTA	507	70.008		2
1st set	SNP008	primer008F	CCACAAATGAATATCACAAATTCGTTAACATCTGTGTTGGTA	499	69.127	2.518	2	1 potential amplicon
		primer008R	TCATTCTTAGTGGCAATGTCACCATTATCAGTGTCATCCA	499	71.645		2
1st set	SNP009	primer009F	TGATCCTACTTTCTCTTCCTCAAACCAAAAGCTTTTTTTA	524	68.577	0.361	2	1 potential amplicon
		primer009R	GCTTTTACAAATTTTCACATTCGTGTAAGCAATTCCCTATATTA	524	68.216		1
1st set	SNP010	primer010F	ACATTCATATGCACATACTTGCACACAAACATATGTATGACTA	548	69.506	3.551	3	1 potential amplicon
		primer010R	ACTATTTCTTACTCCATATTCATATTAGTGTGTGTTCCATA	548	65.955		1
1st set	SNP011	primer011F	CCCAAAGAAGTGAAGTTGGTATCCCAGCATGGTTA	390	71.138	1.766	1	1 potential amplicon
		primer011R	GACGGCATGAGAGGTCATCCTCTAGTGCTTCTCAAA	390	72.904		2
1st set	SNP012	primer012F	CACATACAAACAGGACTTCAGAACGTGGGTTTTATTTCTA	501	69.723	1.677	1	1 potential amplicon
		primer012R	TAGGGTGGGGTTTCCAAAGATGGGATTGGACATATA	501	71.4		1
1st set	SNP013	primer013F	CCTGGGAATAGAAAGGAATATATCATGCCTCTTTTTGATTTATAT	588	68.164	0.581	3	1 potential amplicon
		primer013R	ATGTGGGAAAAGTGATCTGTCCAATAAAATTTAACAAGTTA	588	67.583		3
1st set	SNP014	primer014F	ACCCCAGTGTATACTGATAGATGAATAAACAAAATGTAGTATA	721	67.072	2.239	57	1 potential amplicon
		primer014R	GCCTTACTGATGGATTTGAAAACTTCTGCGTTTATTAATTGTTA	721	69.311		2
1st set	SNP015	primer015F	CTGAACCAGGAGTCAAGACCAAGAGATGGGTTCTA	501	71.342	2.655	1	1 potential amplicon
		primer015R	AGCCTCGATGTGCTGTTTCTGTGGTTCCCTTTTCA	501	73.997		2
1st set	SNP016	primer016F	GATTGGGATCGGACTCTAGGGGCCATTCCGTACAA	622	74.371	2.735	1	1 potential amplicon
		primer016R	AGCTCACCGGTCTTACTCATTTCTGCATGAGGTAA	622	71.636		1
1st set	SNP017	primer017F	GCATTGCTCTTATAATCAGTGGGAAAGAATGAGTTACAAAAA	480	69.088	0.979	1	1 potential amplicon
		primer017R	TCTTTGAAGTGGGAGATGCTTTGATCAGCTTTCTCTATA	480	70.067		1
1st set	SNP018	primer018F	GAAGCACTGTGTCCTGCCCTTTGCTGGGTTTGTTGA	873	76.007	3.619	1	1 potential amplicon
		primer018R	TTTTGTGGAGCTGAGCTGCCTTTCTTTCCATCTACA	873	72.388		2
1st set	SNP019	primer019F	TTTCTTCAGACCTCCAGATGGCATGCTTGGGCCCTA	479	75.979	7.202	2	1 potential amplicon
		primer019R	GGGGACATAGGTTAAAAATGATTGACAAGTGCTTCTTTA	479	68.777		1
1st set	SNP020	primer020F	AAAGGGACAGAAAATAGAGAGATGGCACTGTTCTAGGAA	672	71.109	0.068	2	1 potential amplicon
		primer020R	ATTAAGGAAGCAGAGACTGCCCTTTCAAACAAGGTTTAAA	672	71.177		2
1st set	SNP021	primer021F	GAGTACAGTGCTTCTAAAACATTAGCACGCATCAGAATAA	376	69.719	1.533	2	1 potential amplicon
		primer021R	ACATTCAGCTTATCATTAAGGAATAAGGTTTTTGGCTCTTATA	376	68.186		1
1st set	SNP022	primer022F	ATAATTCACCAAGACACTTCCTCAGTGAAGAAATATCATA	412	67.541	3.636	2	1 potential amplicon
		primer022R	TGGGAGAAAGGGTCTGTTTCCTCTTGAAGCCTATA	412	71.177		2
1st set	SNP023	primer023F	AACACTCTTTTCCTTTGTCACTGTTATTATTTTCCCAATA	526	67.352	0.933	3	1 potential amplicon
		primer023R	AGTTGAGTTTTAAGAATACATATCTGACATTTATATGGGGATTA	526	66.419		2
1st set	SNP024	primer024F	TGGTGATAGCTGAGATTACACAGCCATCTTCTTCCTA	562	70.88	0.441	68	1 potential amplicon
		primer024R	GTTGCAAGTTCTGAGTGCAGGCTAACTGGAACTTA	562	71.321		2
1st set	SNP025	primer025F	GTTGGGTGGCTTGGAATTTTATGTTTGGTTTACAAGTTTA	683	69.748	1.06	7	1 potential amplicon
		primer025R	GGCAGGTGAAACAGTCACATTAAAAAAGGGAATGTATATA	683	68.688		2
1st set	SNP026	primer026F	AAACCAAAGAAATCTCCAGCAGCGGAAATGTATGTAGAA	688	71.049	2.003	1	1 potential amplicon
		primer026R	TTTTTAGTCTGAGGACTAGCTCCTTTTTGGGCCCAATCA	688	73.052		1
1st set	SNP027	primer027F	ATATTGAGTAGAGTTAAGAGGGAAAAAAAGGTAACTGTAA	506	66.179	0.029	3	1 potential amplicon
		primer027R	CCTTGTTTAAAGTTTTATCAAGGTAACACACATACACATATA	506	66.208		3
1st set	SNP028	primer028F	ACAGAACTTGTTACAGTCTATTTCTTTTCTTACAGTCCTATATA	496	67.078	3.367	1	1 potential amplicon
		primer028R	AGACCACTCTGGATACACAACGCGATAAATGGAATAAA	496	70.445		2
1st set	SNP029	primer029F	TTCTCATCTGCTAATGGTTGGCATTTGGCGTTGTTAA	519	71.713	0.277	1	1 potential amplicon
		primer029R	TGTTGTGCCTTACGCAATAAGATCCTGATCCTGTTCA	519	71.99		1
1st set	SNP030	primer030F	TCATGGGGAAAAGAAGAGCAGAAGTAGAGTGAGGGTA	551	72.095	0.691	2	1 potential amplicon
		primer030R	TAAGCTTCGGAGAAGTCACTGGAATCTTGAGAGAACAAAA	551	71.404		2
1st set	SNP031	primer031F	TGCATCAGTCCTAACTATTAAGCGTGTGTTTGTCAGAAAA	583	70.818	0.41	1	1 potential amplicon
		primer031R	GTCAGCCCTCTGGAATTTCTGACAGGTTTACAAACA	583	71.228		1
1st set	SNP032	primer032F	GTGTTTTCTGTTATGTTTTTAATCTTGGGTGTTATTGCTCAGTA	473	69.138	2.216	1	1 potential amplicon
		primer032R	TCCACAGTTTAATCCGAGCACAAGCAAGGAAAGAAA	473	71.354		3
1st set	SNP033	primer033F	ACAAGAAATAATGAAGGAAAACAGTACTGTGCAATTCTTA	506	67.439	4.882	1	10 potential amplicons
		primer033R	TGGGTTACACAGTGAGACCCTGTCTCAAAAAACAAACAA	506	72.321		11
1st set	SNP034	primer034F	TATGCTCTTTCCCCTGCTGTCTACCATGCTGTTTATTA	808	71.507	1.426	1	1 potential amplicon
		primer034R	CTGCTGTGACCTCATTTTAACAACATTACCACTGCTTA	808	70.081		2
1st set	SNP035	primer035F	CATGGGTATCGGAGGAAATACAGTAACAATAACAACAGTATTAA	792	69.111	4.021	2	1 potential amplicon
		primer035R	TGCCCAGTGGAAAGTCCCGAATAACCAGTTCACTA	792	73.132		1
1st set	SNP036	primer036F	ATGTGTAATGCTAATAATGATATCAGCATAGAAGTCATTGTA	623	66.522	3.902	1	1 potential amplicon
		primer036R	AATTAGGGGAAGGTAACTGCCGATAGCTGAAAGTTTTA	623	70.424		2
1st set	SNP037	primer037F	AGACATGAGGACATAGTTTGAAAAATTCTCATACCATTTTA	598	67.042	4.338	1	1 potential amplicon
		primer037R	TGCTATGGTCAATTTGGGAAAGACAGGGTGTTGAAA	598	71.38		1
1st set	SNP038	primer038F	ATGAAAAAAGCAACCCACTTTTGTGGTATTTTTCATCTACTA	610	69.086	0.085	4	1 potential amplicon
		primer038R	ATGCTCTAAAAGTCTGTGTGAATTTTAAGTGTGTGTTCTAGTA	610	69.171		1
1st set	SNP039	primer039F	ATTCTGCAAGTCAACATCAATAAAATGTGTATACTGCCTTA	493	68.548	1.793	1	1 potential amplicon
		primer039R	GGATCCTTGGTTAGGATTCTGTGAAGAACTTGACCTAAA	493	70.341		1
1st set	SNP040	primer040F	CCCATATTGCTGCTGTGTTAATTCTCCAAACTAAAAAGGTA	461	70.068	0.721	3	1 potential amplicon
		primer040R	GAGGGACCTGCATACTAACACAATTCTCTTTTCTTGACAA	461	70.789		1
1st set	SNP041	primer041F	GCAAGAGTTAGGACAATTTGGAAGTGACAGATGGGTA	561	70.785	0.324	1	1 potential amplicon
		primer041R	TCTGACTGGGTTCCTAGTGATATGTTAAGTGCTGAAGATA	561	70.461		2
1st set	SNP042	primer042F	GGAACCAATGCAAATGTCCATCAATGATAGACAGGATAAA	626	70.044	0.29	202	1 potential amplicon
		primer042R	CTCTGTGAGTTGCTTTGTCCAAAAGAATGAGGTAGAA	626	69.754		3
1st set	SNP043	primer043F	TAAGCACGGTAGCCAGAAAACATGCAGAGAAAATTGA	513	71.323	0.311	2	1 potential amplicon
		primer043R	CTACCTCCAAGACTGACCCAAATCCCGTTGTCTTA	513	71.634		1
1st set	SNP044	primer044F	TAATGGGGACTCTTTGTTCCAGAACTCCCTATTGCATA	491	71.274	2.222	1	1 potential amplicon
		primer044R	TTATTTTGCCCAGGATGGTCTCACACTCTGGCTTCAA	491	73.496		15
1st set	SNP045	primer045F	ATTATCCACACAAATTCCAAGGAGTAATAGCTCAAGTGGTA	599	70.128	0.915	2	1 potential amplicon
		primer045R	TAAGGAACATGAATGTCACCATCATGCTTGGTTTTGTATCA	599	71.043		2
1st set	SNP046	primer046F	CATTTTATCAGTTTTTCTGTTAGCTTAGATGACAGCTGTTTA	709	67.643	0.934	1	1 potential amplicon
		primer046R	ACACATATTTCAAATGGATATCTGTGCCATAATTACAAAAATTA	709	66.709		1
1st set	SNP047	primer047F	GTGACCAGGATATCCTTAAAGCATTGAAGGATAAATATAA	708	66.694	4.056	1	1 potential amplicon
		primer047R	AGCGAATGAACAACTGGAGCCTCATTATCCATGATAAA	708	70.75		24
1st set	SNP048	primer048F	CTAGCCGCTAGAACTGTCAAAGCAAATTTATGTTGTTTTA	482	69.187	0.385	4	1 potential amplicon
		primer048R	ATGGTCCCAGTAGAGTCATTTTGAAGATTACACAAGATAA	482	68.802		2
1st set	SNP049	primer049F	TAACATGTTGTCCCTGGACTGTCTGCATCAGAATCAA	499	71.866	4.801	3	1 potential amplicon
		primer049R	AATCTGAAGTTCTGAATTGTTTCCCTATGAATAATGCATA	499	67.065		1
1st set	SNP050	primer050F	CAGAGAGAGAAAATGCATGTGGGAATTGGCAGTATATA	487	69.436	0.276	1	1 potential amplicon
		primer050R	CTTGTTCTTCTTGAAAGCATGAGATTAACTCCCATGAAAAA	487	69.16		3
1st set	SNP051	primer051F	TTCATGGGAAGCTAACTGGCCTGTAAGTCAGATGATTTAGA	418	72.31	1.376	3	1 potential amplicon
		primer051R	ATCCCAATTCCAAGCATAGAATCTTGGAAGGAACTGAAAA	418	70.934		2
1st set	SNP052	primer052F	GATAGGTAAAACACTGCTTCTCCAGGTAAGTGACGAAAAA	825	70.685	4.095	1	1 potential amplicon
		primer052R	GGGCACTGGTCCTGATCCAGAATTGGGTACCAGAA	825	74.78		1
1st set	SNP053	primer053F	CTAGGCAATATTTAAAACATGTTAACTCTGTTACAAAAATA	500	64.244	4.883	1	1 potential amplicon
		primer053R	ACTTTCAATAGAGTATGGAAGGTGTGGTTCATGGAATTTA	500	69.127		3
1st set	SNP054	primer054F	CTGGGAGGAGACAACATCAAATAATTACACTATAACTTAATGATA	470	67.681	0.252	2	1 potential amplicon
		primer054R	CACTTCTCTGCATAAAACTGAATTCCCATAATTTTTAGGATA	470	67.429		142
1st set	SNP055	primer055F	TGTCCCATACAATCCGACTACCAGATCTTGGATTCAA	756	71.206	1.252	1	1 potential amplicon
		primer055R	AGGCAACTGCTTCTCTTCTTAAAGGTGGAATTGACTATATA	756	69.954		1
1st set	SNP056	primer056F	CCGAATGGTGTTCCCCAGTAAATCACATGCTGAATA	312	71.221	1.219	1	1 potential amplicon
		primer056R	TTTTTAGTAGAGATGGGATTTCACCATGTCGGCCCAGATA	312	72.44		202
1st set	SNP057	primer057F	CAGGAATGTTGTGAACCACTTATTAAATACAGCCATTATA	397	67.292	3.528	6	1 potential amplicon
		primer057R	GAGAGCTACAGATCATGGTGTGCTGGTAAATGTTAACAA	397	70.82		67
1st set	SNP058	primer058F	TTTAGATGTGCAGCCAGAGGTGACCCACTCAGTAGTATA	507	73.09	1.825	1	1 potential amplicon
		primer058R	TAAGGTCTGTGGGTCTCCTGGGCTCCAAAAAGAGAAGA	507	74.915		1
1st set	SNP059	primer059F	GGGGACACACCTGCGGAAGAGCTCTTCAGGGATTA	608	75.89	4.749	1	1 potential amplicon
		primer059R	AAGGGCGAGAAGATACAAGTATACAGGCAACTGTTAGAA	608	71.141		1
1st set	SNP060	primer060F	CAGAGAAGCTGAATGAATATTTTAACCGATGTAATGGGTCATAA	500	69.547	2.32	1	1 potential amplicon
		primer060R	ACCTATTACTTGCTCTGAAAACGCATTTATTAATTCAGATTA	500	67.227		2
1st set	SNP061	primer061F	CTCAAAAGAATCATGCTTAAAATGAGTGATATCTATCTTAAGATA	496	65.799	4.903	2	1 potential amplicon
		primer061R	CCTCAAAAAGGGAGAACAGGTGGCAAGAATTTTCAA	496	70.702		1
1st set	SNP062	primer062F	GGCCTTGGTACTTTTTTAAAGCCTATTTTTTTCTATGTAAATATA	354	66.837	2.628	5	1 potential amplicon
		primer062R	CAAGAGAATGTGGTATATTGGTGGAGGGACAGATACTAATA	354	69.465		4
1st set	SNP063	primer063F	GGAAACCTGTAGCTCAATCAGTGTCTCTTTAACTGCATA	499	70.512	4.308	1	1 potential amplicon
		primer063R	TCAGGGCCTGACATTCCCCTGGCCATGATTTTAAGA	499	74.82		1
1st set	SNP064	primer064F	CCTGGTAGTCTTAGTGCTAGGTGATTTTTATTGGTTGCTA	504	70.316	0.845	2	1 potential amplicon
		primer064R	GTGGGCATGTGCCTAAGCACAGGCTAAATATAGAA	504	71.161		1
1st set	SNP065	primer065F	AGTGTGTAAAGGCTCGAGTTGTTATTTTGTCTCACTATAA	596	69.011	2.338	1	1 potential amplicon
		primer065R	GCTACTGTAACAAAGTACAGCAAACTAAGCACCGGAAAA	596	71.349		11
1st set	SNP066	primer066F	CATAGTAGGGAATACCACACAGCTATTGAAAGAGATCTATAT	985	68.135	2.098	2	1 potential amplicon
		primer066R	CAGTTCTCCTTTAAAGAGGGAAAGCGCAAATTGTGTA	985	70.233		1
1st set	SNP067	primer067F	AAAAAGCCAATAGTGTCTGGCATTAAAACCAATGGAGAAA	894	70.551	0.404	2	1 potential amplicon
		primer067R	CATGTTCCTACTCATTGATCACACTTCTGTGGACCTA	894	70.147		3
1st set	SNP068	primer068F	TTGGAAAGTTCACTTTTTAAATTGGCCTCGTTCTCCCAAA	492	71.674	1.335	1	1 potential amplicon
		primer068R	CTGGATTTGTAGAGTGCATGATACAGTATCCAAGCATGTA	492	70.339		1
1st set	SNP069	primer069F	ATCAATATCAATGAGCAGCAAAGACAAAATCTCTCTATAA	823	66.883	0.452	1	1 potential amplicon
		primer069R	ATGTGTCCATTTAATGGCAATTTATCCAGTATTTTGAATA	823	66.431		2
1st set	SNP070	primer070F	ATTTAAAATCTCACTTTCAATATCCCAAAGATGAGAAGTA	506	65.585	3.409	4	1 potential amplicon
		primer070R	ATTTCGGTTAGCAGATAACTCAGGTAAAGAGTTGTTGATTA	506	68.994		1
1st set	SNP071	primer071F	TGGCCTATTGTGGGACCTCATGAACATGTGAGTTA	814	71.798	4.543	93	1 potential amplicon
		primer071R	GCCTTTGGTACCTCATATATCTAACATTGATTCTATTCTCTTATA	814	67.255		1
1st set	SNP072	primer072F	TCTGGATGGGTTAGGAGGGGTCTTCGAGATTGTCA	538	73.594	0.643	2	1 potential amplicon
		primer072R	TTGGAGAAGGTGGGCAGAAAGCTGCAAAAGCAGTA	538	74.237		1
1st set	SNP073	primer073F	ATTGAAATGCAAATGAATTAAAAACAACATCAAAAATACTTTTA	516	64.934	0.227	9	1 potential amplicon
		primer073R	CTTTATACCTTTTATACTTATTTAAAGGGGCTAATAGAAAATGTA	516	64.707		1
1st set	SNP074	primer074F	AGCTTAGCTATTATTTTGTCACTGGAATGAAGAAGCAGATAGAA	655	70.168	4.716	3	1 potential amplicon
		primer074R	ATCTAAAGAACTTCAGTAATTCAGATTGACCTGTAATTTTA	655	65.452		1
1st set	SNP075	primer075F	CATGGCATCCCTTCAAAACTTGAACATATCCTCTTTTA	815	68.823	0.373	1	1 potential amplicon
		primer075R	ACCATAGTCACTTATTTGGTGACTGAGTCATAAAAGATTCAAA	815	69.196		1
1st set	SNP076	primer076F	ACTGAAAACTTGATACAGCCATTATCTGAAAACATGTTTATA	550	67.349	2.907	2	1 potential amplicon
		primer076R	GCTTATCTTGTTTGCAATCACAGTGAAGCCAATAATCTGTA	550	70.256		1
1st set	SNP077	primer077F	GGGGCATGTTTTCTAAAGGTGATAATTTACTTACTATAGCA	817	68.202	2.699	1	1 potential amplicon
		primer077R	GATTGTCTGCATAGCATTGTCCTACAGGCTGTTAAGAA	817	70.901		1
1st set	SNP078	primer078F	TAGAGCAATAGTGGGCAACTCATCTGTCCTATAAAGCCATTA	460	72.046	2.125	1	1 potential amplicon
		primer078R	CGATTGATGATTGATGGACATTTTGGTCATACGATATGATGAAA	460	69.921		3
1st set	SNP079	primer079F	ACCTGTATAGCATGTTACTCTACTAAATACTGTAAGCAATAGTA	530	67.794	0.434	80	1 potential amplicon
		primer079R	CAGGTTATCTAGAAGAAACAGATAACTTGAATGGACTTATATGTA	530	67.36		11
1st set	SNP080	primer080F	GCTATCACTCCAAGGTTTTGCATGCGACTTAAACTGTA	481	71.36	4.572	1	1 potential amplicon
		primer080R	GGGCTATAGATAAATCTGTTCAAAAAACATGAGAGAAGATA	481	66.788		1
1st set	SNP081	primer081F	TGCTTCTTGCTCCATTTCTCCCTAGGCTTCTTTTCA	587	72.174	2.378	1	1 potential amplicon
		primer081R	GAGTCGGCTTACAGGGAGCCTTTGAAAGCTCCCTA	587	74.552		1
1st set	SNP082	primer082F	CCGTTCTCCTCCAGAAAGCAGCAGAATACATGAAA	489	71.116	3.907	2	1 potential amplicon
		primer082R	TAAACACTCATCTCAGTAGGCGTCCTCCACGCCAGAA	489	75.023		1
1st set	SNP083	primer083F	AAGACCATAATACTGAAAGATGTACAGTGTCCTCTTTCTA	426	68.146	1.986	2	1 potential amplicon
		primer083R	CTCAATTTTCTACTGGTGAATTTTCTTTTTTGAAACTATTTCTTA	426	66.16		8
1st set	SNP084	primer084F	GGAGCATACAATATTAAGTAATCCTAGAGGTTATGAAAACATATA	581	66.368	2.64	1	1 potential amplicon
		primer084R	CAGGTATGAAAGTACACAGATGAGACTTAAATTCCTTGAAAGTA	581	69.008		1
1st set	SNP085	primer085F	CACTGGACTTAGTTACTGGTTTAAAGAAAAAAATACATATA	531	64.739	5.968	2	2 potential amplicons
		primer085R	GTGACAGAGTGAGACCCTGTCTCAAAACAAAAACAAAAAAA	531	70.707		1
1st set	SNP086	primer086F	TCAGGCACCAAATTCAGCATGTTCATTATAGCACATTTGA	509	71.51	1.081	3	1 potential amplicon
		primer086R	ACCTTCGTGAATTCGTCCATGTATCCATTCAATACACATTA	509	70.429		1
1st set	SNP087	primer087F	TCTCCCTTTCTCCAGGAGCGTATACTAAAGAAAGTCCA	692	71.823	1.003	1	1 potential amplicon
		primer087R	CGACAACATGATGTTGGCCAAAACTTTTCCATCACTAA	692	70.82		1
1st set	SNP088	primer088F	CTTTGGAAAGGACAGTTGTCTAACTTGACATGTTGGCTAA	497	71.149	1.043	2	1 potential amplicon
		primer088R	AGCCATTGTCTATGTGGAATCTTAGGCATAATGTACCATTA	497	70.106		1
1st set	SNP089	primer089F	GGAGACAAACAAAATTCAGAAGATAACACTGGTAACTGGATATA	694	69.209	1.788	2	1 potential amplicon
		primer089R	TCCTTCACTTCCTAAACAGTGGTCTTCCTTCAGCTTATTA	694	70.997		1
1st set	SNP090	primer090F	CCAGAAGGATAATCACTTTACCATATTTCTTCAAAAATATTTTA	560	65.364	2.78	2	1 potential amplicon
		primer090R	CACAGGAATAAGCAAATCATAGTACTAATATGAACACGCATA	560	68.144		2
1st set	SNP091	primer091F	GCACAGTGACTGGTATTATTATTCCCATTTAACAGATCAGTAAA	458	69.394	0.216	25	1 potential amplicon
		primer091R	AGAATGAGCCCTCACTCAGATCTTAGGTATGTTGATTATA	458	69.178		1
1st set	SNP092	primer092F	TGCTTGAATTCTTCACCCAGAAATGGGCTTTTCTTTTCTA	706	71.357	3.847	101	1 potential amplicon
		primer092R	ACTACTACAAAGGTTTAGTGTTTCATTGCCTAATCTGTATA	706	67.51		1
1st set	SNP093	primer093F	CGTTCACGAAATTTCCCATTGCTTCCCTTTCACATA	522	70.607	2.755	1	1 potential amplicon
		primer093R	TACAAGCATGTCAAGCCCGCAGATCCTGACAGTAA	522	73.362		1
1st set	SNP094	primer094F	CCAGGCCTAGAGTTAAGAAGAGAATACACAGACAACACA	884	71.205	2.937	2	1 potential amplicon
		primer094R	CCTTTACCTGTAAAATTAAGATAACCATAGTCCTACCTCGTA	884	68.268		4
1st set	SNP095	primer095F	GCCAGTCATGTAGTTTGTCTGAATGCCATATAATTTGATAGGTA	803	70.478	1.58	1	1 potential amplicon
		primer095R	CCTCTATCTCTACTCTAGTGGTTTCAAGTCTATGAAGTGAAATA	803	68.898		2
1st set	SNP096	primer096F	AGGTTTTGAGCTTTAAGATACTAGGAAAACATAGGCATAGAGTA	535	69.541	1.344	1	1 potential amplicon
		primer096R	CCCGAAGATCTTCCCAGAAATCTGTTTTATGTTTATGTAATA	535	68.197		3
2nd set	SNP097	primer097F	AAAGTGACCTAATATTGCACAAATGTTTGAATACAACTTA	567	66.491	2.82	2	1 potential amplicon
		primer097R	ACCATGTTAAGAATTATAAAGTAAAAGTGCTAAGATGGCCAAGTA	567	69.311		1
2nd set	SNP098	primer098F	TTTTTGTTTTGCCCTAGGAAATTTTGCCCTCCACAA	465	71.121	6.133	1	1 potential amplicon
		primer098R	GCTGTATTGTTTATATAAGCATATATTTACATTTTCCTCGTTA	465	64.988		7
2nd set	SNP099	primer099F	CCCCATCCATAGGGAAAAGAATTGGACAAATTAATTTCTA	498	68.599	2.212	1	no answer
		primer099R	CTGGCCAACATGGTGAAACCCTGTCTCTACTAAAAATA	498	70.811		-
2nd set	SNP100	primer100F	CCTCAATAGTCTAAGTGTGGAAAGTTCCAACAGGAAGAAA	495	70.502	1.031	1	1 potential amplicon
		primer100R	CCCTTTAGAAAATCAAGTCAGAAGTTAGGAATGTTATTGTGCTA	495	69.471		1
2nd set	SNP101	primer101F	CAACAGATGAGTCTTAAGGAAAAAGGGTCAAGTGCACTTA	497	70.889	0.042	1	1 potential amplicon
		primer101R	GAGATGGGTCACAGGTTCTGACTTATCACTAAACCCTA	497	70.931		1
2nd set	SNP102	primer102F	AGGAGGATACTATTAATGACGATGCTAGGACAATAGATGGAA	553	70.18	2.247	1	2 potential amplicons
		primer102R	CCCTCCTAGATGTGTTAAAAATATTTCATGTGTTCCTTATTACTA	553	67.933		3
2nd set	SNP103	primer103F	TCTGATGGATCCAACTGTTCAATCGGGTGAATTTCCATA	682	71.745	4.063	1	1 potential amplicon
		primer103R	AACATGTTCAATTGTATACACTCTTTGGAAGTCTCTCTTA	682	67.682		1
2nd set	SNP104	primer104F	CCATGGGATGCGCATACTAACGTCCATCACAAATTAA	446	71.427	4.471	1	1 potential amplicon
		primer104R	ATGGTAAAAAGAAAAAGCATAACCACTAGAAGTTACCATA	446	66.956		1
2nd set	SNP105	primer105F	GTCAGCAGAACAGATTTACCAAACAGCAGTAACTCAGAAA	500	71.071	4.03	1	1 potential amplicon
		primer105R	CAGCCCCAACCTCGTGGACTCAAGCAATTCTCTCA	500	75.101		18
2nd set	SNP106	primer106F	CTGTCTGTACTGCATTGTATCCAGGTATCTGTTTGTATGTA	453	69.957	1.256	1	1 potential amplicon
		primer106R	TCCAGCCTAGTGATGGAGAGAGACTCTGTCTCATA	453	71.213		31
2nd set	SNP107	primer107F	ACCTGAAAGGGATAAGATTTCTTCAGCAAATTTACCTGTA	739	69.275	2.133	2	1 potential amplicon
		primer107R	TCATTTAACCCTGATGAAATGGAGTCCCAGAGAGGAAA	739	71.408		1
2nd set	SNP108	primer108F	CAAGTAGAGGGTGAGGTAGAGTGTTCCCATGTTTTA	770	71.408	0.532	1	1 potential amplicon
		primer108R	GAGAGATGGAAATGGTGCACCGGTTTTTGGGTTTTA	770	71.94		1
2nd set	SNP109	primer109F	CCATGGTGTTAGCCAACAATTTGCTGTGTTACTTCAA	511	70.878	0.215	2	1 potential amplicon
		primer109R	CAAGCCATAGCTTTACATCCTGTGGATAAGCATTTTGAGA	511	71.093		1
2nd set	SNP110	primer110F	AGATACTAAGTACACCACTGTGTTCATCAAACACAAGAAAA	612	69.292	1.323	3	1 potential amplicon
		primer110R	CACCCGCTCTCATCTGATCTTGGAAAAACTAAAAGGATA	612	70.615		5
2nd set	SNP111	primer111F	ATCCAGAGTCTCAAAGATTTACCCCTATGTTTTCTTCTAA	503	68.547	0.393	74	1 potential amplicon
		primer111R	TGGACATGTAAGGTATGAAATGCCTTAAATGAGACATTTA	503	68.154		2
2nd set	SNP112	primer112F	CTGCTATATTCAACAAGTTATTGAACCTTTCTGTACCATA	513	66.933	4.049	6	1 potential amplicon
		primer112R	GTACATGGTAATTGCTTCGCTCACCTGCTCATATTAACA	513	70.982		1
2nd set	SNP113	primer113F	TGTGGCAAACACTTCACACATTATCTCACCTAATCCTCA	536	71.741	0.542	5	1 potential amplicon
		primer113R	GGAAAACTTGACTTCCTACACATTGGTTCCAAGGCTAA	536	71.199		1
2nd set	SNP114	primer114F	GGTTGCTCGTTGGCTTCGTTTAGACACAGAATCTA	687	71.063	0.566	1	1 potential amplicon
		primer114R	GATAACCCAGGACAGTCCTGATCACTCTAGGTATCAGAAA	687	71.629		2
2nd set	SNP115	primer115F	ACTACTCCCATTTTACAAATGAAGGAACTAAGCTCAGAACTA	824	69.862	2.477	51	1 potential amplicon
		primer115R	TTGTGTTTACAGAGGCCCCTCTGGAAAGTCAGTATATTGA	824	72.339		1
2nd set	SNP116	primer116F	AAAAGTGTTTGACATGGTGCTAAGTATATTAAATAGTCTTA	726	65.602	4.944	1	1 potential amplicon
		primer116R	GATTTGTGACGACAAGAGGACACTTCCTTCATGGATA	726	70.546		1
2nd set	SNP117	primer117F	CTTCCGGCAAATCTCATTTATTTATTTGGAGCACTTATCAGA	481	69.945	4.788	2	1 potential amplicon
		primer117R	AGGGGATCAATAATTACATGTCATAAGAATGTCATAATTA	481	65.157		1
2nd set	SNP118	primer118F	CCCTGTTACTCATGCAGTACAAGTATGTAGGTCACATA	652	69.845	0.062	1	1 potential amplicon
		primer118R	GGCGCTAAAGAAATACCAGATAAAGTGATCTGACAAGTAAAAAA	652	69.907		1
2nd set	SNP119	primer119F	CTTTCTTTTAGCATGATTAATCAGGACACAATTTCTAATA	512	65.01	3.002	1	1 potential amplicon
		primer119R	GCCATTGTTTCAGAACTGTCCAAATTAATTGATATACTTTTCTTA	512	68.012		1
2nd set	SNP120	primer120F	GCCTTGTTAGGTCACCTGACTTTCACACTTAAATGAAA	496	70.06	2.02	1	1 potential amplicon
		primer120R	AGTTGCAAATACTGTAAATCAAAAATGCATTGAATACACCTA	496	68.04		43
2nd set	SNP121	primer121F	CACCGCTAGTGCTGTGCTATCCATGCATATTTGTA	959	71.175	0.262	1	1 potential amplicon
		primer121R	CCCAAACCTTTTGTCGGCTCTTCATAACTCAGTTTGA	959	71.437		1
2nd set	SNP122	primer122F	AAAAGGAATGGTCAAACAACATCCTTTCTGATTTCCTGTA	789	69.935	0.878	1	1 potential amplicon
		primer122R	CCTGCTGTTACATCTGTTGTTATGACTCATAGTACTGAAA	789	69.057		1
2nd set	SNP123	primer123F	ACCCATGATGAAATTGCCTAATGATTCGTTTCTCAGAATATA	644	69.367	3.667	138	1 potential amplicon
		primer123R	GTCTAATTGAGGCTTTCTATTGTAGTTTGTTCTTAGTTTA	644	65.7		1
2nd set	SNP124	primer124F	TAGGATTTGGCAGTTACCTCTTCTCTCTTCCCAAGAA	928	71.039	0.125	2	1 potential amplicon
		primer124R	TCTTACACAATACTGCCGGAGAGAAAGCTACCTAAAATGTA	928	70.914		1
2nd set	SNP125	primer125F	CCAGAAAGACTTTATGGTAGCTGATGACATCTCGGTA	511	69.997	2.812	1	1 potential amplicon
		primer125R	TTCTGGGTTCTGCTGCATCAATTGTTGCGTGTCTA	511	72.809		1
2nd set	SNP126	primer126F	TCCTCAAGGCAATTTGCAAATTCCTTGGTTTCAAAATTCTA	754	70.801	0.892	1	1 potential amplicon
		primer126R	CGGGGATTGCAACAGAAAAGAATGCTATATTTCTACTGAA	754	69.909		4
2nd set	SNP127	primer127F	AGAGAGTTCTGAGAATTTAGCTTATGCCTTTTCTTGTCAA	488	69.275	1.905	1	1 potential amplicon
		primer127R	CAGACTTTCACACTTGTCATGCAGGAATCCTCATGAA	488	71.18		1
2nd set	SNP128	primer128F	GCCAAATTATAAAGCAAAGACTCAAGGTTTTATTCTTGTACCTA	539	68.855	3.067	3	1 potential amplicon
		primer128R	TTCCTTGCAACTCTGAAGCCCTTTCAGTTCCTCTAA	539	71.922		1
2nd set	SNP129	primer129F	CATCGGCCTCTATGACTCCGTCAAGCAGGTGTACA	471	74.358	1.342	1	1 potential amplicon
		primer129R	CTTCCTCCCTGGCGATGGTTCTGTAGGCGTCCATA	471	75.7		2
2nd set	SNP130	primer130F	GCCGCTATGGAGAACAGTATGGAAGTTCCTCAAAAAATTA	504	71.01	3.748	149	1 potential amplicon
		primer130R	CCTACAGTGGTATAGAATACTCAAGCTTTTTCTAACTGTA	504	67.262		7
2nd set	SNP131	primer131F	GGCACAGTGAGATTTTAGGACATGGGACGGAATAAA	474	71.022	0.727	1	1 potential amplicon
		primer131R	GATTGTCTTTTGCACCTTGTACTGAGATGGAATTGCATAA	474	70.295		1
2nd set	SNP132	primer132F	ATACATGTATTTGTGTGTATGTGTGTGTATACGTATATAA	664	64.924	6.171	38	1 potential amplicon
		primer132R	TGGCTTTAAGACCCTTTCTGATCCACGTCAGACATATA	664	71.095		1
2nd set	SNP133	primer133F	TCTCTATGTACCTCACCCACTAGCCCTGGAGACATA	526	72.572	1.133	1	1 potential amplicon
		primer133R	CAGATTCAAGAGCTCCTTAAGGGGTAGACTGAACCAA	526	71.439		1
2nd set	SNP134	primer134F	ATAAGTTGGAGCTAAACACTGGGTACTCATGGACATAAA	511	70.1	2.643	158	4 potential amplicon
		primer134R	GTAAAGCTTTTGCCCTATGTTTTCTTCTAAGAGTTTCATA	511	67.457		195
2nd set	SNP135	primer135F	CATGCAGTCGCAAAAATTGCATGTTGAAAAAGGTCTATGA	663	71.315	0.264	3	1 potential amplicon
		primer135R	TACAAAGATCCCCTGGCACATGTGAAACTCACCTTAATA	663	71.579		2
2nd set	SNP136	primer136F	TCTGTGCATGTTCGGGGACCTAGAGAGAGAATCTA	536	71.837	1.896	1	1 potential amplicon
		primer136R	AGGAAAGCTGACTTCAGTTTGGAGTAAAAGAGAGAATCTTA	536	69.941		2
2nd set	SNP137	primer137F	AGAGTTTTTCCTGATAGCCAAAGTTCTTATTACAGGAGTAA	937	68.78	2.781	1	1 potential amplicon
		primer137R	AGTGCATAAACTTAATTATTTCTTTGCACTCTTATGACATATA	937	65.999		2
2nd set	SNP138	primer138F	CAATTATTGTGCCTAAACTGCTAGAGAACCTTCTTTCTAA	505	68.295	4.924	1	1 potential amplicon
		primer138R	GAAGAGCAGGTGGAAAAGATCTTGCTCCGACCTGTA	505	73.219		1
2nd set	SNP139	primer139F	CGTAAGTATGTTCAGTTTTAGGCCTAACACTGTGTTCATA	872	69.281	0.966	1	1 potential amplicon
		primer139R	GCACTGGGGTGTAGCCTGATTGTTAAACATCAATAAA	872	70.247		1
2nd set	SNP140	primer140F	GGTGACTCTCTGCGGGTCCTAATCTCCTCTTTTAA	756	71.317	2.404	3	1 potential amplicon
		primer140R	CGTACCCTCACTGAGACCCCAGACATTCTCGAAGA	756	73.721		1
2nd set	SNP141	primer141F	GGCATTCCGTGTCTCATAGTGAATGAGGAGAATGTTA	825	70.48	1.14	1	1 potential amplicon
		primer141R	AGTTAGCTGTGTTTTGTTTTAATTCAGAATGCTCAGTTTTCA	825	69.34		1
2nd set	SNP142	primer142F	TCGGAAAATGGCTAGGCTTTTGTACTTTTTGTAGATTGTGTA	533	70.868	2.62	27	1 potential amplicon
		primer142R	CCTTCATGGCATTTATCACAATCTGAACTTGAGAAGTATA	533	68.248		4
2nd set	SNP143	primer143F	CACCCCACTAAAAGAAATCCTACAGTCTTGTGAAATTGTA	495	69.552	1.179	3	1 potential amplicon
		primer143R	AGATGATCAGTTTCACCGTATGTGCATTGTAGTTTCAGAAA	495	70.731		1
2nd set	SNP144	primer144F	TTTCCATTGTCCCCAAAAGAAACCTCATACCATGAAGAA	499	71.046	0.533	29	1 potential amplicon
		primer144R	CCTTAAAGAGTCTTCTACAAATGCACGCAGTACTCTGAA	499	70.513		1
2nd set	SNP145	primer145F	ACATGGCAAAACCTCATTTCTATAAAAAAATACCAAAAAAATTA	460	66.521	4.531	54	1 potential amplicon
		primer145R	CCTTGCTACAGTTTTTTGAATACTGGCAGAAGACATGAGA	460	71.052		14
2nd set	SNP146	primer146F	ATCAGTAATATGTAATGTTTTAGAACTTACAGGTGAAGAGTA	449	66.057	4.082	1	1 potential amplicon
		primer146R	TTTTGTATTGACCTAATCCAGCTCCTGGTTCCAAGTTATA	449	70.139		2
2nd set	SNP147	primer147F	CTTGGTCACAGATTTCCAAACTGCTCTCCTAGGACA	534	71.872	3.989	2	1 potential amplicon
		primer147R	CATCCCGCTTAAGTATGCATAACATTGTAAGACTTAGTAATA	534	67.883		1
2nd set	SNP148	primer148F	ACTGGCCCCAATCTCTCCACTCATCAAGTCCCAAA	513	74.666	2.937	1	1 potential amplicon
		primer148R	TTTTAAAGGCCCTACCTCTTAACACTATCACCTTGGCAA	513	71.729		62
2nd set	SNP149	primer149F	CAAACACCTCTACAAAATGGCTTCCCCAGAGAAGA	461	71.049	0.577	2	1 potential amplicon
		primer149R	GCAAGTAGAGGCCAGTGATTAACACTCTTCCAATAGGAA	461	71.626		1
2nd set	SNP150	primer150F	CCCAGGGATTGAACACACAACAGGTACTCAATGAA	506	71.181	3.132	3	1 potential amplicon
		primer150R	ACCATATTTTTACTGTACCTTTTCTATGCCGACATATGTTTA	506	68.049		160
2nd set	SNP151	primer151F	GAAGTCCTTCCAACCTCCACGAGGATCAATCATGA	515	71.848	0.59	1	1 potential amplicon
		primer151R	GAGCCACTTGCTGGCTTTTTTTCTTTTGTTTCCCATA	515	71.258		2
2nd set	SNP152	primer152F	AAGGAGATTCAGAAATTGGATTTATTTTGTTTCCACCATA	485	67.503	1.18	1	1 potential amplicon
		primer152R	ACTGTGTATTTTATGATAATGGGTATCAAAGTTGTACTCTATTA	485	66.323		1
2nd set	SNP153	primer153F	CAGTCCTGGGATTTCTCTAAGCCTATTATAATACTCTGTTTTGA	769	69.695	1.111	1	1 potential amplicon
		primer153R	ACCTAAACTTTGCTATCTTCTAAAAGTGGCATAATTTGCTTA	769	68.584		6
2nd set	SNP154	primer154F	TGGGGACATCCATGATCTGGATTTTGCCTATTTCTCTA	747	71.386	2.351	1	1 potential amplicon
		primer154R	CAGCTTTGAAGATTTTTCAAATATCGATCAAGTTCCCAAGTA	747	69.035		5
2nd set	SNP155	primer155F	CGAGCATTGGTTCAAGTTTTGCTATAGCATTGAGAATATA	485	68.779	0.892	1	1 potential amplicon
		primer155R	CTTCTTACTTTCTAGATAAGGTCATCCACTCCCATGGTTTA	485	69.671		3
2nd set	SNP156	primer156F	AGCTCCACCCTCATAAATAGTATTATGTGCCTTTATAAAA	604	67.688	2.977	5	1 potential amplicon
		primer156R	GGGGAGAATTTTAAAAGCATACGGGTCTTATCCTAGAGATAGA	604	70.665		1
2nd set	SNP157	primer157F	CCAACCAGAACACTGTAGAAAATGAAATCTCCCAATCCAA	907	71.193	0.777	2	1 potential amplicon
		primer157R	TAGGGTAGGAGTGGGGATTAACTGTAAACGGGTACAA	907	71.97		3
2nd set	SNP158	primer158F	TGAATGTGTGTGACCGTCACTTTGCTGTTACGACTA	903	71.987	1.392	1	1 potential amplicon
		primer158R	ATTGTTCTACATTGGAGTTTCTTAGGGCTCTGATTCAACAA	903	70.595		2
2nd set	SNP159	primer159F	TTATACTGAGACGTGGGAGAAGCTGTAGGCAATGGTTA	506	72.239	1.168	2	1 potential amplicon
		primer159R	ATGGCTTCACCATGACCACAGACATCTTCTTCAAA	506	71.071		3
2nd set	SNP160	primer160F	ATGGTCATTTTAGTCTAGGCCATCTTTCTGTTCTTAAGTTTA	585	68.971	3.715	4	1 potential amplicon
		primer160R	GGCAAAACTGATAACATGGGTGATATTTTTAATATTATGATA	585	65.256		2
2nd set	SNP161	primer161F	CCCAGTTTGAATTTTTACTTACCCTCAAGAGAAGGTTTTA	586	68.6	1.674	2	1 potential amplicon
		primer161R	AGGTACGACAAGATAATAGAAAGCTTTTCTGATTATTGAATTTA	586	66.926		3
2nd set	SNP162	primer162F	CCTTCCAAGGGTAACCATTAAGTTTGACGTGTAGATATTTTA	655	69.329	1.773	1	1 potential amplicon
		primer162R	GCTATAGAAATCTTTGCATCAGTATGGAAAAAGAGATTTGTTA	655	67.556		2
2nd set	SNP163	primer163F	CAGCCAGGTGAAGAGTTAATGAATGGCCTAGGTAA	531	70.652	4.859	1	1 potential amplicon
		primer163R	GGTTAATTTGCTAGGACAGTTCATATTTACCAATCTATTATAA	531	65.793		1
2nd set	SNP164	primer164F	ACATTGGATCAAAGACCTAAATAAATATAAGACCTAACACTATA	612	66.114	4.207	26	1 potential amplicon
		primer164R	CACCTCTCACAATCAAGCAGATAGTTTGGTGAAACTAGTA	612	70.321		1
2nd set	SNP165	primer165F	GCAAGTTCCTTTGAATACTTGAACCTTAATTTCCTTATCTATAA	495	67.352	1.935	12	1 potential amplicon
		primer165R	ACTGGAAGAAAAACTTTCCAAGACTATTTCCAGCTTACTTA	495	69.287		2
2nd set	SNP166	primer166F	TTACCAGTAGGGCTGTCAGTGAACCTCAGTTACTA	813	70.627	1.705	1	1 potential amplicon
		primer166R	CCCCTACTTACAACTGTGTGAACTTTAGCAAATTTTGTAA	813	68.922		2
2nd set	SNP167	primer167F	GTAGAAGTCTCTATAAAGTGGATTGTGGAGATAGCGACCTA	838	70.229	0.8	1	1 potential amplicon
		primer167R	GTAATACCTGGAGTGAAGTGGACGGGTGTATGTAAGA	838	71.029		1
2nd set	SNP168	primer168F	GGTCTCAGACTCTTAGGACTGGGAAAATGAGCAATGA	498	71.572	1.573	1	1 potential amplicon
		primer168R	CGGGAGTCATGGGAAATCATCTGTGGAACTAGATA	498	69.999		1
2nd set	SNP169	primer169F	GAGCTCCTGACCTATGGGAGACAAATATGTCACAACTA	602	71.104	0.307	2	1 potential amplicon
		primer169R	CCTGTTAAGAAAGACTACTTTTACCTCTGGATCCCAAGACATA	602	70.797		7
2nd set	SNP170	primer170F	TCCTGTGGGCATCTTGTCCCATTGAAATCATCTCATATA	505	71.459	0.42	1	1 potential amplicon
		primer170R	GCTTCCTAGTTCCTCTACCCCTCAATTTGAATTTGTGTGA	505	71.879		3
2nd set	SNP171	primer171F	TGCAGGACCAGTGAGCAGAGAAAAGCTAAGGAAGAA	506	73.126	0.476	1	1 potential amplicon
		primer171R	TGCTCACTGCCGTATCGTCCGGGTAGTAGATGTTAA	506	73.602		1
2nd set	SNP172	primer172F	TCAGCTCTGGGCATCTTTGGCTTTACGGATTTTTAA	467	71.358	0.939	2	1 potential amplicon
		primer172R	GAATCCCCTATGATTACTTCAAGGACTGCACATGACAATA	467	70.419		2
2nd set	SNP173	primer173F	CTTCAGGATATTATCCAGGAGAACTTCCCTAACCTAAAAA	558	68.61	0.174	201	2 potential amplicons
		primer173R	ATCCTGTCATTATGATGTTAGCTGGTTATTTTGCTTGTTA	558	68.436		202
2nd set	SNP174	primer174F	AATGGGACTTAGTCTCAAAACAAACAAACAAACAAACAAA	505	68.606	3.914	6	483 potential amplicons
		primer174R	ATTGCAGTAGAATGTGGCAAAATATAATAACAGATTTATA	505	64.692		3
2nd set	SNP175	primer175F	CAGGTGTTTGGGGACAAGGATGCCGATGGCTTCTA	501	75.285	0.139	1	1 potential amplicon
		primer175R	GACTCTGGAGTTTCCTCTCAGGGCCGTGCTAGGTTA	501	75.146		2
2nd set	SNP176	primer176F	GTATTAGGAGCTATTATCCCCATTTTATAGTGGGCAATATA	497	67.319	1.618	22	1 potential amplicon
		primer176R	AATCTGGGTTTTATTCAAGTGTAATTTCTTAATAGCTATGA	497	65.701		2
2nd set	SNP177	primer177F	TGTAAGAATTTGGGTTGAATAGTCATTCCTTGCCTTCAAA	640	69.952	2.057	1	1 potential amplicon
		primer177R	TTGCACATCTGCATTTCCAAACAGTCTGTAGTAGGACA	640	72.009		1
2nd set	SNP178	primer178F	AGCTTTGAAGGTGACATTTTAATTTCATTTCTAACATTTGTA	491	66.922	1.031	7	1 potential amplicon
		primer178R	ACACGATGATGAAGGTTCTCATATTTGAAAACAAAACAAATA	491	67.953		3
2nd set	SNP179	primer179F	CGGTTCTACATAACACTTTTGGAAACGACAGTCTAGAGAA	616	70.282	2.366	1	1 potential amplicon
		primer179R	CATGTAGGTTTCTGTTTGTTTCAGTAGTCGTTCTATAAACTA	616	67.916		2
2nd set	SNP180	primer180F	TGTCACCCCATCCCTGCCCTAGTTTTCTTTTTTTTAA	492	71.266	0.944	3	no answer
		primer180R	GGAAGTGCTGGAGGTTAGATCATTGATGAGGATAATGAA	492	70.322		1
2nd set	SNP181	primer181F	AGCTGCCTAATACCCTTCTCCAGATCTCATGTCTCTA	508	71.592	0.44	1	no answer
		primer181R	GCCGAGATGGCGAAACCCCGTCTCTACTAAAAATA	508	72.032		44
2nd set	SNP182	primer182F	CGTCATCATCATCTTTATCTTCTTCATCATCATAGCTCACACTTA	499	69.959	1.213	2	1 potential amplicon
		primer182R	GCAACAACAAAAAACCCAACCAACCAACCAAACAAA	499	71.172		80
2nd set	SNP183	primer183F	ACGCTTCTGTTTCCCCGGAATAGGAGGAAAATTAAAA	507	71.024	0.202	1	1 potential amplicon
		primer183R	ATTGTCCTGTATGCTTGGTTCACACAGTGCGTTATTTTA	507	71.226		1
2nd set	SNP184	primer184F	GACCATGCTAGCTAACACGGTGAAACATCGTCTCTA	589	71.669	0.685	56	27 potential amplicons
		primer184R	GAGAAGTCTTCCAAGGAACTTCTAGGAAACCAAGAGGTA	589	70.984		2
2nd set	SNP185	primer185F	TTTCCTGAGTTCATGCCTCTGACGCTCACCCCTTAA	534	74.417	3.534	1	1 potential amplicon
		primer185R	AGTGCTTTGCACATATTATGGAACATATTCCTCACAACGA	534	70.883		2
2nd set	SNP186	primer186F	ACCAGCAGAACTCAGAATCTTGGACAACCAGTTGA	334	72.082	0.728	3	1 potential amplicon
		primer186R	GCTCTTGGCACCTATTCAGAACTCAGTAGAGCACTA	334	71.354		1
2nd set	SNP187	primer187F	ATGTGCTTATAACAATGCCTAGCATGTAAGTTCTCAATATA	995	67.942	3.897	4	1 potential amplicon
		primer187R	GAACATTTCCAAGACCCCAGAAAGTCAAGACCTAGGAA	995	71.839		1
2nd set	SNP188	primer188F	AGCTCTAGATTAAGCAACAAAGAATTGTACTGATAACAAA	503	67.017	1.139	2	1 potential amplicon
		primer188R	ATGCATTTATGCATGAGAACTAAATAGATTTTTAGATTCCTA	503	65.878		2
2nd set	SNP189	primer189F	CACTTACTGAGCGTTGCCGAACGTGTACGGAGATA	948	73.219	2.152	1	1 potential amplicon
		primer189R	CTCCAGTGGGGCAAGTACTTGTCATTACATGTTTCTTAAAA	948	71.067		2
2nd set	SNP190	primer190F	TTGTGGGTCCTACCCCAGGTGGTATTGCTTGCAAAAA	701	75.262	4.276	1	1 potential amplicon
		primer190R	CAGTTCTGAGTGTTGGGGAGAGAACAAAAGAAGGAAA	701	70.986		2
2nd set	SNP191	primer191F	CACACCATGCCACACTACACACACGACACTACACA	979	73.785	2.351	1	1 potential amplicon
		primer191R	GGGTTTTTCATTCCGCTCTGTAGCAGAATGTGCTA	979	71.434		2
2nd set	SNP192	primer192F	GCATGCGCCACCACGTCTGACTAATTTTATATTTTTAGAA	495	70.355	1.149	142	1 potential amplicon
		primer192R	CATCAACAACAGTGGATTCTTTTCCTGTTGCTGCTCTAA	495	71.504		5
