# Supplementary material for: Highly Parallel and Short-Acting Amplification with Locus-Specific Primers to Detect Single Nucleotide Polymorphisms by the DigiTag2 Assay
Source: PLoS One. 2012 Jan 13;7(1):e29967. doi: 10.1371/journal.pone.0029967 (PMC3258256; doi:10.1371/journal.pone.0029967)
Supplement: Table S2 — Results of singleplex PCR with 192 pairs of locus specific primer. (XLSX) [file pone.0029967.s002.xlsx]

## Sheet: Table S2
Name	amplicon size (Designed)	amplicon size (Observed)	amplicon concentration (nM)	amplicon size match (Observed/Designed)	extra bands size (bp)	extra bands concentration (nM)
primer001F	659	682	10.88	1.0349	0	0
primer001R	659	682	10.88	1.0349	0	0
primer002F	520	559	17.74	1.075	0	0
primer002R	520	559	17.74	1.075	0	0
primer003F	543	560	13.06	1.03131	0	0
primer003R	543	560	13.06	1.03131	0	0
primer004F	638	648	18.88	1.01567	0	0
primer004R	638	648	18.88	1.01567	0	0
primer005F	839	895	13.59	1.06675	0	0
primer005R	839	895	13.59	1.06675	0	0
primer006F	495	501	21.04	1.01212	0	0
primer006R	495	501	21.04	1.01212	0	0
primer007F	507	539	13.22	1.06312	0	0
primer007R	507	539	13.22	1.06312	0	0
primer008F	499	508	14.46	1.01804	0	0
primer008R	499	508	14.46	1.01804	0	0
primer009F	524	554	9.88	1.05725	0	0
primer009R	524	554	9.88	1.05725	0	0
primer010F	548	624	12.91	1.13869	0	0
primer010R	548	624	12.91	1.13869	0	0
primer011F	390	377	16.46	0.966667	0	0
primer011R	390	377	16.46	0.966667	0	0
primer012F	501	494	18.15	0.986028	0	0
primer012R	501	494	18.15	0.986028	0	0
primer013F	588	631	9.8	1.07313	0	0
primer013R	588	631	9.8	1.07313	0	0
primer014F	721	761	11.1	1.05548	0	0
primer014R	721	761	11.1	1.05548	0	0
primer015F	501	523	16.93	1.04391	0	0
primer015R	501	523	16.93	1.04391	0	0
primer016F	622	638	23.28	1.02572	0	0
primer016R	622	638	23.28	1.02572	0	0
primer017F	480	475	18.66	0.989583	0	0
primer017R	480	475	18.66	0.989583	0	0
primer018F	873	956	17.12	1.09507	0	0
primer018R	873	956	17.12	1.09507	0	0
primer019F	479	479	20.31	1	0	0
primer019R	479	479	20.31	1	0	0
primer020F	672	687	18.32	1.02232	0	0
primer020R	672	687	18.32	1.02232	0	0
primer021F	376	365	87.65	0.970745	0	0
primer021R	376	365	87.65	0.970745	0	0
primer022F	412	388	24.55	0.941748	0	0
primer022R	412	388	24.55	0.941748	0	0
primer023F	526	505	14.88	0.960076	0	0
primer023R	526	505	14.88	0.960076	0	0
primer024F	562	576	20.8	1.02491	0	0
primer024R	562	576	20.8	1.02491	0	0
primer025F	683	703	14.75	1.02928	0	0
primer025R	683	703	14.75	1.02928	0	0
primer026F	688	671	17.19	0.975291	0	0
primer026R	688	671	17.19	0.975291	0	0
primer027F	506	522	15.66	1.03162	0	0
primer027R	506	522	15.66	1.03162	0	0
primer028F	496	514	18.41	1.03629	0	0
primer028R	496	514	18.41	1.03629	0	0
primer029F	519	595	22.51	1.14644	0	0
primer029R	519	595	22.51	1.14644	0	0
primer030F	551	567	25.74	1.02904	0	0
primer030R	551	567	25.74	1.02904	0	0
primer031F	583	610	44.86	1.04631	0	0
primer031R	583	610	44.86	1.04631	0	0
primer032F	473	476	20.62	1.00634	0	0
primer032R	473	476	20.62	1.00634	0	0
primer033F	506	518	22.12	1.02372	0	0
primer033R	506	518	22.12	1.02372	0	0
primer034F	808	780	17.49	0.965347	0	0
primer034R	808	780	17.49	0.965347	0	0
primer035F	792	822	21.67	1.03788	0	0
primer035R	792	822	21.67	1.03788	0	0
primer036F	623	623	21.81	1	0	0
primer036R	623	623	21.81	1	0	0
primer037F	598	683	15.77	1.14214	0	0
primer037R	598	683	15.77	1.14214	0	0
primer038F	610	560	16.23	0.918033	0	0
primer038R	610	560	16.23	0.918033	0	0
primer039F	493	561	18.32	1.13793	0	0
primer039R	493	561	18.32	1.13793	0	0
primer040F	461	485	10.37	1.05206	459	7
primer040R	461	485	10.37	1.05206	459	7
primer041F	561	601	66.52	1.0713	0	0
primer041R	561	601	66.52	1.0713	0	0
primer042F	626	683	18.6	1.09105	0	0
primer042R	626	683	18.6	1.09105	0	0
primer043F	513	528	19.41	1.02924	0	0
primer043R	513	528	19.41	1.02924	0	0
primer044F	491	494	16.27	1.00611	0	0
primer044R	491	494	16.27	1.00611	0	0
primer045F	599	599	19.25	1	0	0
primer045R	599	599	19.25	1	0	0
primer046F	709	685	17.66	0.96615	0	0
primer046R	709	685	17.66	0.96615	0	0
primer047F	708	709	12.39	1.00141	0	0
primer047R	708	709	12.39	1.00141	0	0
primer048F	482	475	18.37	0.985477	0	0
primer048R	482	475	18.37	0.985477	0	0
primer049F	499	510	12.28	1.02204	0	0
primer049R	499	510	12.28	1.02204	0	0
primer050F	487	503	14.52	1.03285	0	0
primer050R	487	503	14.52	1.03285	0	0
primer051F	418	413	18.49	0.988038	0	0
primer051R	418	413	18.49	0.988038	0	0
primer052F	825	816	13.89	0.989091	0	0
primer052R	825	816	13.89	0.989091	0	0
primer053F	500	491	16.7	0.982	0	0
primer053R	500	491	16.7	0.982	0	0
primer054F	470	463	14.18	0.985106	0	0
primer054R	470	463	14.18	0.985106	0	0
primer055F	756	781	14.6	1.03307	0	0
primer055R	756	781	14.6	1.03307	0	0
primer056F	312	316	7	1.01282	337	2.58
primer056R	312	316	7	1.01282	337	2.58
primer057F	397	392	14.25	0.987406	0	0
primer057R	397	392	14.25	0.987406	0	0
primer058F	507	487	16.68	0.960552	0	0
primer058R	507	487	16.68	0.960552	0	0
primer059F	608	593	8.84	0.975329	0	0
primer059R	608	593	8.84	0.975329	0	0
primer060F	500	471	11.89	0.942	0	0
primer060R	500	471	11.89	0.942	0	0
primer061F	496	518	4.82	1.04435	0	0
primer061R	496	518	4.82	1.04435	0	0
primer062F	354	366	5.46	1.0339	375	5.45
primer062R	354	366	5.46	1.0339	375	5.45
primer063F	499	498	16.89	0.997996	0	0
primer063R	499	498	16.89	0.997996	0	0
primer064F	504	531	21.07	1.05357	0	0
primer064R	504	531	21.07	1.05357	0	0
primer065F	596	648	18.08	1.08725	0	0
primer065R	596	648	18.08	1.08725	0	0
primer066F	985	1084	13.97	1.10051	0	0
primer066R	985	1084	13.97	1.10051	0	0
primer067F	894	951	8.69	1.06376	0	0
primer067R	894	951	8.69	1.06376	0	0
primer068F	492	479	14.5	0.973577	0	0
primer068R	492	479	14.5	0.973577	0	0
primer069F	823	831	13.31	1.00972	0	0
primer069R	823	831	13.31	1.00972	0	0
primer070F	506	483	13.57	0.954545	529	2.81
primer070R	506	483	13.57	0.954545	529	2.81
primer071F	814	812	14.34	0.997543	0	0
primer071R	814	812	14.34	0.997543	0	0
primer072F	538	551	21.46	1.02416	0	0
primer072R	538	551	21.46	1.02416	0	0
primer073F	516	547	43.43	1.06008	0	0
primer073R	516	547	43.43	1.06008	0	0
primer074F	655	670	12.51	1.0229	0	0
primer074R	655	670	12.51	1.0229	0	0
primer075F	815	871	7.92	1.06871	0	0
primer075R	815	871	7.92	1.06871	0	0
primer076F	550	585	20.27	1.06364	0	0
primer076R	550	585	20.27	1.06364	0	0
primer077F	817	946	15.67	1.15789	0	0
primer077R	817	946	15.67	1.15789	0	0
primer078F	460	485	23.24	1.05435	0	0
primer078R	460	485	23.24	1.05435	0	0
primer079F	530	607	10.43	1.14528	0	0
primer079R	530	607	10.43	1.14528	0	0
primer080F	481	535	13.93	1.11227	0	0
primer080R	481	535	13.93	1.11227	0	0
primer081F	587	616	18.47	1.0494	0	0
primer081R	587	616	18.47	1.0494	0	0
primer082F	489	500	20.64	1.02249	561	0.39
primer082R	489	500	20.64	1.02249	561	0.39
primer083F	426	381	17.45	0.894366	0	0
primer083R	426	381	17.45	0.894366	0	0
primer084F	581	593	13.9	1.02065	0	0
primer084R	581	593	13.9	1.02065	0	0
primer085F	531	584	7.21	1.09981	0	0
primer085R	531	584	7.21	1.09981	0	0
primer086F	509	554	14.08	1.08841	0	0
primer086R	509	554	14.08	1.08841	0	0
primer087F	692	689	13.67	0.995665	0	0
primer087R	692	689	13.67	0.995665	0	0
primer088F	497	507	18.23	1.02012	0	0
primer088R	497	507	18.23	1.02012	0	0
primer089F	694	747	18.86	1.07637	0	0
primer089R	694	747	18.86	1.07637	0	0
primer090F	560	588	15.68	1.05	0	0
primer090R	560	588	15.68	1.05	0	0
primer091F	458	479	9.78	1.04585	516	2.37
primer091R	458	479	9.78	1.04585	516	2.37
primer092F	706	699	15.47	0.990085	0	0
primer092R	706	699	15.47	0.990085	0	0
primer093F	522	544	17.06	1.04215	0	0
primer093R	522	544	17.06	1.04215	0	0
primer094F	884	933	16.39	1.05543	0	0
primer094R	884	933	16.39	1.05543	0	0
primer095F	803	840	20.84	1.04608	0	0
primer095R	803	840	20.84	1.04608	0	0
primer096F	535	522	19.05	0.975701	0	0
primer096R	535	522	19.05	0.975701	0	0
primer097F	567	617	11.2	1.08818	0	0
primer097R	567	617	11.2	1.08818	0	0
primer098F	465	488	10.96	1.04946	0	0
primer098R	465	488	10.96	1.04946	0	0
primer099F	498	530	2.77	1.06426	557	1
primer099R	498	530	2.77	1.06426	557	1
primer100F	495	503	19.03	1.01616	0	0
primer100R	495	503	19.03	1.01616	0	0
primer101F	497	527	20	1.06036	0	0
primer101R	497	527	20	1.06036	0	0
primer102F	553	664	4.88	1.20072	829	1.7
primer102R	553	664	4.88	1.20072	829	1.7
primer103F	682	663	11.66	0.972141	0	0
primer103R	682	663	11.66	0.972141	0	0
primer104F	446	450	15.62	1.00897	0	0
primer104R	446	450	15.62	1.00897	0	0
primer105F	500	508	24.93	1.016	0	0
primer105R	500	508	24.93	1.016	0	0
primer106F	453	473	9.62	1.04415	591	4.2
primer106R	453	473	9.62	1.04415	591	4.2
primer107F	739	705	17.98	0.953992	0	0
primer107R	739	705	17.98	0.953992	0	0
primer108F	770	812	14.44	1.05455	0	0
primer108R	770	812	14.44	1.05455	0	0
primer109F	511	537	22.73	1.05088	0	0
primer109R	511	537	22.73	1.05088	0	0
primer110F	612	652	19.33	1.06536	0	0
primer110R	612	652	19.33	1.06536	0	0
primer111F	503	532	20.23	1.05765	0	0
primer111R	503	532	20.23	1.05765	0	0
primer112F	513	548	17.97	1.06823	0	0
primer112R	513	548	17.97	1.06823	0	0
primer113F	536	541	25.61	1.00933	0	0
primer113R	536	541	25.61	1.00933	0	0
primer114F	687	711	17.1	1.03493	0	0
primer114R	687	711	17.1	1.03493	0	0
primer115F	824	984	16.63	1.19417	0	0
primer115R	824	984	16.63	1.19417	0	0
primer116F	726	742	17.63	1.02204	0	0
primer116R	726	742	17.63	1.02204	0	0
primer117F	481	501	16.42	1.04158	0	0
primer117R	481	501	16.42	1.04158	0	0
primer118F	652	700	18.38	1.07362	0	0
primer118R	652	700	18.38	1.07362	0	0
primer119F	512	497	18.21	0.970703	0	0
primer119R	512	497	18.21	0.970703	0	0
primer120F	496	504	21.67	1.01613	0	0
primer120R	496	504	21.67	1.01613	0	0
primer121F	959	1177	10.78	1.22732	0	0
primer121R	959	1177	10.78	1.22732	0	0
primer122F	789	821	21.52	1.04056	0	0
primer122R	789	821	21.52	1.04056	0	0
primer123F	644	672	12	1.04348	0	0
primer123R	644	672	12	1.04348	0	0
primer124F	928	1051	17.02	1.13254	0	0
primer124R	928	1051	17.02	1.13254	0	0
primer125F	511	539	22.95	1.05479	0	0
primer125R	511	539	22.95	1.05479	0	0
primer126F	754	841	15.1	1.11538	0	0
primer126R	754	841	15.1	1.11538	0	0
primer127F	488	485	29.33	0.993852	569	0.35
primer127R	488	485	29.33	0.993852	569	0.35
primer128F	539	583	28.33	1.08163	0	0
primer128R	539	583	28.33	1.08163	0	0
primer129F	471	495	19.83	1.05096	0	0
primer129R	471	495	19.83	1.05096	0	0
primer130F	504	528	24.49	1.04762	0	0
primer130R	504	528	24.49	1.04762	0	0
primer131F	474	488	32.33	1.02954	0	0
primer131R	474	488	32.33	1.02954	0	0
primer132F	664	669	10.83	1.00753	0	0
primer132R	664	669	10.83	1.00753	0	0
primer133F	526	562	20.33	1.06844	0	0
primer133R	526	562	20.33	1.06844	0	0
primer134F	511	548	29.79	1.07241	0	0
primer134R	511	548	29.79	1.07241	0	0
primer135F	663	664	12.24	1.00151	0	0
primer135R	663	664	12.24	1.00151	0	0
primer136F	536	572	27.38	1.06716	0	0
primer136R	536	572	27.38	1.06716	0	0
primer137F	937	1031	9.84	1.10032	0	0
primer137R	937	1031	9.84	1.10032	0	0
primer138F	505	533	23.06	1.05545	0	0
primer138R	505	533	23.06	1.05545	0	0
primer139F	872	886	11.34	1.01606	0	0
primer139R	872	886	11.34	1.01606	0	0
primer140F	756	820	25.35	1.08466	0	0
primer140R	756	820	25.35	1.08466	0	0
primer141F	825	866	11.79	1.0497	0	0
primer141R	825	866	11.79	1.0497	0	0
primer142F	533	599	27.99	1.12383	0	0
primer142R	533	599	27.99	1.12383	0	0
primer143F	495	493	18.41	0.99596	0	0
primer143R	495	493	18.41	0.99596	0	0
primer144F	499	507	20.81	1.01603	0	0
primer144R	499	507	20.81	1.01603	0	0
primer145F	460	493	15.73	1.07174	0	0
primer145R	460	493	15.73	1.07174	0	0
primer146F	449	486	14.04	1.08241	0	0
primer146R	449	486	14.04	1.08241	0	0
primer147F	534	562	12.54	1.05243	0	0
primer147R	534	562	12.54	1.05243	0	0
primer148F	513	542	17.09	1.05653	0	0
primer148R	513	542	17.09	1.05653	0	0
primer149F	461	468	11.29	1.01518	450	2.54
primer149R	461	468	11.29	1.01518	450	2.54
primer150F	506	558	13.58	1.10277	0	0
primer150R	506	558	13.58	1.10277	0	0
primer151F	515	535	15.42	1.03883	0	0
primer151R	515	535	15.42	1.03883	0	0
primer152F	485	505	11.9	1.04124	0	0
primer152R	485	505	11.9	1.04124	0	0
primer153F	769	755	15.12	0.981795	0	0
primer153R	769	755	15.12	0.981795	0	0
primer154F	747	738	19.41	0.987952	0	0
primer154R	747	738	19.41	0.987952	0	0
primer155F	485	492	17.39	1.01443	0	0
primer155R	485	492	17.39	1.01443	0	0
primer156F	604	615	15.39	1.01821	0	0
primer156R	604	615	15.39	1.01821	0	0
primer157F	907	1071	7.61	1.18082	0	0
primer157R	907	1071	7.61	1.18082	0	0
primer158F	903	1006	7.47	1.11406	0	0
primer158R	903	1006	7.47	1.11406	0	0
primer159F	506	541	10.86	1.06917	0	0
primer159R	506	541	10.86	1.06917	0	0
primer160F	585	633	15.23	1.08205	0	0
primer160R	585	633	15.23	1.08205	0	0
primer161F	586	581	13.75	0.991468	0	0
primer161R	586	581	13.75	0.991468	0	0
primer162F	655	668	17.86	1.01985	0	0
primer162R	655	668	17.86	1.01985	0	0
primer163F	531	569	18.3	1.07156	0	0
primer163R	531	569	18.3	1.07156	0	0
primer164F	612	641	19.76	1.04739	0	0
primer164R	612	641	19.76	1.04739	0	0
primer165F	495	496	20.37	1.00202	0	0
primer165R	495	496	20.37	1.00202	0	0
primer166F	813	876	19.53	1.07749	0	0
primer166R	813	876	19.53	1.07749	0	0
primer167F	838	933	6.95	1.11337	0	0
primer167R	838	933	6.95	1.11337	0	0
primer168F	498	520	22.47	1.04418	0	0
primer168R	498	520	22.47	1.04418	0	0
primer169F	602	624	13.32	1.03654	524	0.52
primer169R	602	624	13.32	1.03654	524	0.52
primer170F	505	518	21.7	1.02574	0	0
primer170R	505	518	21.7	1.02574	0	0
primer171F	506	508	12.55	1.00395	0	0
primer171R	506	508	12.55	1.00395	0	0
primer172F	467	482	18.29	1.03212	0	0
primer172R	467	482	18.29	1.03212	0	0
primer173F	558	571	7.17	1.0233	597	2.08
primer173R	558	571	7.17	1.0233	597	2.08
primer174F	505	544	11.83	1.07723	581	6.03
primer174R	505	544	11.83	1.07723	581	6.03
primer175F	501	575	19.67	1.1477	544	1.4
primer175R	501	575	19.67	1.1477	544	1.4
primer176F	497	561	18.24	1.12877	0	0
primer176R	497	561	18.24	1.12877	0	0
primer177F	640	691	16.17	1.07969	974	0.15
primer177R	640	691	16.17	1.07969	974	0.15
primer178F	491	521	16.46	1.0611	0	0
primer178R	491	521	16.46	1.0611	0	0
primer179F	616	683	16.93	1.10877	0	0
primer179R	616	683	16.93	1.10877	0	0
primer180F	492	528	18.67	1.07317	0	0
primer180R	492	528	18.67	1.07317	0	0
primer181F	508	504	15.94	0.992126	0	0
primer181R	508	504	15.94	0.992126	0	0
primer182F	499	535	16.89	1.07214	0	0
primer182R	499	535	16.89	1.07214	0	0
primer183F	507	641	12.55	1.2643	0	0
primer183R	507	641	12.55	1.2643	0	0
primer184F	589	602	23.51	1.02207	0	0
primer184R	589	602	23.51	1.02207	0	0
primer185F	534	561	5.77	1.05056	717	1.78
primer185R	534	561	5.77	1.05056	717	1.78
primer186F	334	350	24.82	1.0479	0	0
primer186R	334	350	24.82	1.0479	0	0
primer187F	995	1119	8.97	1.12462	0	0
primer187R	995	1119	8.97	1.12462	0	0
primer188F	503	511	12.86	1.0159	0	0
primer188R	503	511	12.86	1.0159	0	0
primer189F	948	0	0	0	0	0
primer189R	948	0	0	0	0	0
primer190F	701	804	22.49	1.14693	0	0
primer190R	701	804	22.49	1.14693	0	0
primer191F	979	1112	2.83	1.13585	0	0
primer191R	979	1112	2.83	1.13585	0	0
primer192F	495	488	22.01	0.985859	0	0
primer192R	495	488	22.01	0.985859	0	0
