# Supplementary material for: Highly Parallel and Short-Acting Amplification with Locus-Specific Primers to Detect Single Nucleotide Polymorphisms by the DigiTag2 Assay
Source: PLoS One. 2012 Jan 13;7(1):e29967. doi: 10.1371/journal.pone.0029967 (PMC3258256; doi:10.1371/journal.pone.0029967)
Supplement: Table S3 — The 15 discordant genotype calls in 8 different conditions. (XLSX) [file pone.0029967.s003.xlsx]

## Sheet: Table S3
Sample	set	SNP#	Sequencing		Qiagen					Kapa					Comparison
					96-plex	96-plex_dup	192-plex	192-plex_dup		96-plex	96-plex_dup	192-plex	192-plex_dup
G10	1st	SNP004	ND		ND	ND	C/A	C/A		C/C	C/C	C/C	C/C		Kapa vs Qiagen
C12	1st	SNP005	T/C		T/T	T/T	T/T	T/T		T/C	T/C	T/C	T/C		Kapa vs Qiagen
H11	1st	SNP005	T/C		T/T	T/T	T/T	ND		T/C	T/C	T/C	T/C		Kapa vs Qiagen
A02	1st	SNP005	T/C		ND	T/T	T/T	T/T		T/C	T/C	T/C	T/C		Kapa vs Qiagen
A03	1st	SNP005	T/C		ND	T/T	T/T	T/T		T/C	T/C	T/C	T/C		Kapa vs Qiagen
G09	1st	SNP005	T/C		ND	ND	T/T	ND		ND	T/C	T/C	T/C		Kapa vs Qiagen
G12	1st	SNP010	ND		C/C	C/C	ND	ND		T/C	ND	T/C	ND		Kapa vs Qiagen
A12	1st	SNP033	G/A		ND	ND	A/A	A/A		G/A	ND	G/A	G/A		Kapa vs Qiagen
D02	1st	SNP047	T/C		T/C	T/C	T/C	T/C		T/C	T/C	T/C	T/T		Duplication
F02	1st	SNP087	T/T		T/T	T/T	T/C	T/T		T/T	T/T	T/T	T/T		Duplication, 96vs192, Kapa vs Qiagen
G02	1st	SNP087	T/C		T/C	T/C	T/C	T/C		T/C	T/C	T/C	T/T		Duplication
H03	1st	SNP090	G/G		G/G	G/G	ND	G/G		G/C	G/G	G/G	G/G		Duplication, 96vs192, Kapa vs Qiagen
C04	2nd	SNP115	G/G		G/C	G/G	G/G	G/G		G/G	G/G	G/G	G/G		Duplication, 96vs192, Kapa vs Qiagen
B11	2nd	SNP176	T/C		T/C	T/C	T/C	T/T		T/C	T/C	T/C	T/C		Duplication
G11	2nd	SNP185	C/A		C/A	C/A	C/C	C/A		C/A	C/A	C/A	C/A		Duplication, 96vs192, Kapa vs Qiagen
